# Supplementary material for: Genomic characterisation of novel extremophile lineages from the thalassohaline lake Dziani Dzaha expands the metabolic repertoire of the PVC superphylum
Source: Environ Microbiome. 2025 May 6;20:48. doi: 10.1186/s40793-025-00699-1 (PMC12057145; doi:10.1186/s40793-025-00699-1)
Supplement: Supplementary file 2 — Additional file 2. [file 40793_2025_699_MOESM2_ESM.xlsx]

## Sheet: Feuil1 (2)
Bioproject	Biosample	Library ID	Sample_ID	Year	Month	Filtration	Depth (m)	Salinity (psu)	Oxygen (%Sat)	Sulfate (µM)	H2S (µM)	CH4 (µM)	NH4 (µM)
PRJNA1037317	SAMN40029282	ANPZ10	Nov_2017_2.5m_0.2	2017	Novembre	0.22µm	2.5	63.54	0	2582	10.38	N/A	0
PRJNA1222159	SAMN46824617	ANPZ100	Oct_2014_0m_0.2	2014	Octobre	0.22µm	0	64	55.5	2615	31	N/A	7
PRJNA1222159	SAMN46824648	ANPZ101	Oct_2014_1m_0.2	2014	Octobre	0.22µm	1	61.8	0.3	2800	158.9	N/A	7.4
PRJNA1222159	SAMN46824652	ANPZ102	Oct_2014_2.5m_0.2	2014	Octobre	0.22µm	2.5	62.6	0	2902	34.5	N/A	5.8
PRJNA1222159	SAMN46824656	ANPZ103	Oct_2014_5m_0.2	2014	Octobre	0.22µm	5	62.8	0	2850	90.2	N/A	6.4
PRJNA1222159	SAMN46824627	ANPZ104	Oct_2014_11m_0.2	2014	Octobre	0.22µm	11	62.8	0	1648	134.8	N/A	16.9
PRJNA1222159	SAMN46824636	ANPZ105	Oct_2014_15m_0.2	2014	Octobre	0.22µm	15	69.2	0	3159	2707	N/A	3699
PRJNA1222159	SAMN46824645	ANPZ106	Oct_2014_17m_0.2	2014	Octobre	0.22µm	17	69.3	0	3211	2852	N/A	4588
PRJNA1222159	SAMN46824618	ANPZ107	Nov_2015_0.25m_0.2	2015	Novembre	0.22µm	0.25	65.12	75.3	2751	244	31	36
PRJNA1222159	SAMN46824649	ANPZ108	Nov_2015_1m_0.2	2015	Novembre	0.22µm	1	65.05	0.2	2897	244	27	33
PRJNA1222159	SAMN46824653	ANPZ109	Nov_2015_2.5m_0.2	2015	Novembre	0.22µm	2.5	64.6	0	2773	242	21	22
PRJNA1037317	SAMN40029283	ANPZ11	Nov_2017_5m_0.2	2017	Novembre	0.22µm	5	63.47	0	2569	83.27	N/A	8
PRJNA1222159	SAMN46824657	ANPZ110	Nov_2015_5m_0.2	2015	Novembre	0.22µm	5	64.56	0	2764	241	34	81
PRJNA1222159	SAMN46824628	ANPZ111	Nov_2015_11m_0.2	2015	Novembre	0.22µm	11	64.47	0	2727	257	35	17
PRJNA1222159	SAMN46824637	ANPZ112	Nov_2015_15m_0.2	2015	Novembre	0.22µm	15	64.49	0	2767	328	37	20
PRJNA1222159	SAMN46824646	ANPZ113	Nov_2015_17m_0.2	2015	Novembre	0.22µm	17	68	0	3218	4504	1265	666
PRJNA1222159	SAMN46824647	ANPZ114	Jun_2022_1m_0.2	2022	June	0.22µm	1	46.1	100	N/A	N/A	N/A	N/A
PRJNA1222159	SAMN46824625	ANPZ115	Jun_2022_1.5m_0.2	2022	June	0.22µm	1.5	46.16	100	N/A	N/A	N/A	N/A
PRJNA1222159	SAMN46824651	ANPZ116	Jun_2022_2.5m_0.2	2022	June	0.22µm	2.5	46.16	94.9	N/A	N/A	N/A	N/A
PRJNA1222159	SAMN46824655	ANPZ117	Jun_2022_5m_0.2	2022	June	0.22µm	5	46.2	96.9	N/A	N/A	N/A	N/A
PRJNA1222159	SAMN46824644	ANPZ118	Jun_2022_17.25m_0.2	2022	June	0.22µm	17.25	55.1	10.4	N/A	N/A	N/A	N/A
PRJNA1037317	SAMN40029284	ANPZ12	Nov_2017_11m_0.2	2017	Novembre	0.22µm	11	63.48	0	2595	112.62	N/A	2.4
PRJNA1222159	SAMN46824650	ANPZ124	Nov_2022_1m_0.2	2022	Novembre	0.22µm	1	52.49	49.698	30.376	N/A	N/A	N/A
PRJNA1222159	SAMN46824626	ANPZ125	Nov_2022_1.5m_0.2	2022	Novembre	0.22µm	1.5	52.39	70.68	30.071	N/A	N/A	N/A
PRJNA1222159	SAMN46824654	ANPZ126	Nov_2022_2.5m_0.2	2022	Novembre	0.22µm	2.5	52.3	25.188	29.821	N/A	N/A	N/A
PRJNA1222159	SAMN46824658	ANPZ127	Nov_2022_5m_0.2	2022	Novembre	0.22µm	5	52.27	2.995	29.763	N/A	N/A	N/A
PRJNA1222159	SAMN46824635	ANPZ128	Nov_2022_14m_0.2	2022	Novembre	0.22µm	14	52.7	0.731	30.431	N/A	N/A	N/A
PRJNA1037317	SAMN40029285	ANPZ13	Nov_2017_14m_0.2	2017	Novembre	0.22µm	14	63.49	0	2506	99.56	N/A	17.9
PRJNA1037317	SAMN40029286	ANPZ15	Nov_2017_16m_0.2	2017	Novembre	0.22µm	16	63.51	0	2514	126.74	N/A	12.95
PRJNA1222159	SAMN46824619	ANPZ55	Jun_2022_0.25m_0.2_rep.a	2022	June	0.22µm	0.25	46.4	100	N/A	N/A	N/A	N/A
PRJNA1222159	SAMN46824629	ANPZ56	Jun_2022_11m_0.2_rep.a	2022	June	0.22µm	11	46.17	89.9	N/A	N/A	N/A	N/A
PRJNA1222159	SAMN46824642	ANPZ57	Jun_2022_16m_0.2_rep.b	2022	June	0.22µm	16	46.2	79.85	N/A	N/A	N/A	N/A
PRJNA1222159	SAMN46824620	ANPZ64	Nov_2022_0.25m_0.2_rep.a	2022	Novembre	0.22µm	0.25	52.24	100	31.742	N/A	N/A	N/A
PRJNA1222159	SAMN46824630	ANPZ65	Nov_2022_11m_0.2_rep.a	2022	Novembre	0.22µm	11	52.54	0.718	30.277	N/A	N/A	N/A
PRJNA1222159	SAMN46824639	ANPZ66	Nov_2022_16.5m_0.2_rep.a	2022	Novembre	0.22µm	16	52.78	0.75	30.452	N/A	N/A	N/A
PRJNA1222159	SAMN46824621	ANPZ73	Jun_2022_0.25m_0.2_rep.b	2022	June	0.22µm	0.25	46.4	100	N/A	N/A	N/A	N/A
PRJNA1222159	SAMN46824631	ANPZ74	Jun_2022_11m_0.2_rep.b	2022	June	0.22µm	11	46.17	89.9	N/A	N/A	N/A	N/A
PRJNA1222159	SAMN46824643	ANPZ75	Jun_2022_16m_0.2_rep.c	2022	June	0.22µm	16	46.2	79.85	N/A	N/A	N/A	N/A
PRJNA1037317	SAMN40029280	ANPZ8	Nov_2017_0.25m_0.2	2017	Novembre	0.22µm	0.25	64.35	100	2678	0.73	N/A	2.85
PRJNA1222159	SAMN46824622	ANPZ82	Nov_2022_0.25m_0.2_rep.b	2022	Novembre	0.22µm	0.25	52.24	100	31.742	N/A	N/A	N/A
PRJNA1222159	SAMN46824632	ANPZ83	Nov_2022_11m_0.2_rep.b	2022	Novembre	0.22µm	11	52.54	0.718	30.277	N/A	N/A	N/A
PRJNA1222159	SAMN46824640	ANPZ84	Nov_2022_16.5m_0.2_rep.b	2022	Novembre	0.22µm	16	52.78	0.75	30.452	N/A	N/A	N/A
PRJNA1037317	SAMN40029281	ANPZ9	Nov_2017_1m_0.2	2017	Novembre	0.22µm	1	64.25	100	2730	0.73	N/A	0
PRJNA1222159	SAMN46824623	ANPZ91	Jun_2022_0.25m_0.2_rep.c	2022	June	0.22µm	0.25	46.4	100	N/A	N/A	N/A	N/A
PRJNA1222159	SAMN46824633	ANPZ92	Jun_2022_11m_0.2_rep.c	2022	June	0.22µm	11	46.17	89.9	N/A	N/A	N/A	N/A
PRJNA1222159	SAMN46824638	ANPZ93	Jun_2022_16m_0.2_rep.a	2022	June	0.22µm	16	46.2	79.85	N/A	N/A	N/A	N/A
PRJNA1222159	SAMN46824624	ANPZ97	Nov_2022_0.25m_0.2_rep.c	2022	Novembre	0.22µm	0.25	52.24	100	31.742	N/A	N/A	N/A
PRJNA1222159	SAMN46824634	ANPZ98	Nov_2022_11m_0.2_rep.c	2022	Novembre	0.22µm	11	52.54	0.718	30.277	N/A	N/A	N/A
PRJNA1222159	SAMN46824641	ANPZ99	Nov_2022_16.5m_0.2_rep.c	2022	Novembre	0.22µm	16	52.78	0.75	30.452	N/A	N/A	N/A
