# Supplementary material for: Genomic characterisation of novel extremophile lineages from the thalassohaline lake Dziani Dzaha expands the metabolic repertoire of the PVC superphylum
Source: Environ Microbiome. 2025 May 6;20:48. doi: 10.1186/s40793-025-00699-1 (PMC12057145; doi:10.1186/s40793-025-00699-1)
Supplement: Supplementary file 3 — Additional file 3. [file 40793_2025_699_MOESM3_ESM.xlsx]

## Sheet: Feuil1
Name	Bin ID	Completeness Checkm2	Contamination Checkm2	N50 (Contig)	Total Contigs	GTDB-TK taxonomy	RED_value	Genome_Size	GC_Content	'Coding density'	Nbr. predicted genes	2014_Octobre_0,2_0,25	2014_Octobre_0,2_1	2014_Octobre_0,2_2,5	2014_Octobre_0,2_5	2014_Octobre_0,2_11	2014_Octobre_0,2_15	2014_Octobre_0,2_17	2015_Novembre_0,2_0,25	2015_Novembre_0,2_1	2015_Novembre_0,2_2,5	2015_Novembre_0,2_5	2015_Novembre_0,2_11	2015_Novembre_0,2_15	2015_Novembre_0,2_17	2017_Novembre_0,2_0,25	2017_Novembre_0,2_1	2017_Novembre_0,2_2,5	2017_Novembre_0,2_5	2017_Novembre_0,2_11	2017_Novembre_0,2_14	2017_Novembre_0,2_16	2022_Juin_0,2_0,25	2022_Juin_0,2_0,25	2022_Juin_0,2_0,25	2022_Juin_0,2_1	2022_Juin_0,2_1,5	2022_Juin_0,2_2,5	2022_Juin_0,2_5	2022_Juin_0,2_11	2022_Juin_0,2_11	2022_Juin_0,2_11	2022_Juin_0,2_16	2022_Juin_0,2_16	2022_Juin_0,2_16,5	2022_Juin_0,2_17,5	2022_Novembre_0,2_0,25	2022_Novembre_0,2_0,25	2022_Novembre_0,2_0,25
Ca. Fungwabacter	bin.56	57.38	1.49	4240	288	d__Bacteria;p__CG03;c__SLGR01;o__SLGR01;f__PWQF01	0.41607	1149791	0.44	0.942623	1278	1.03124	2.40444	1.03583	0.440548	0.891893	87.5971	128.775	2.86018	3.78549	4.2832	3.518	5.26737	4.40556	462.235	0.396646	0.832484	0.661407	1.13618	1.35156	1.71416	1.1048	0.119175	0.22931	0.144468	0.311607	0.553961	0.569943	0.369845	0.120413	0.168983	0.165102	0.120918	0.170272	0.231581	6.19245	0.196392	0.0774621	0.108115
Ca. Vouabacter	bin.1117	93.95	0.82	78366	55	d__Bacteria;p__CG03;c__SLGR01;o__SLGR01;f__SLGR01	0.895	1948142	0.44	0.926763	1832	256.736	368.313	270.001	77.1739	163.482	188.403	201.441	498.796	521.803	670.413	429.593	661.001	678.167	32.0696	1.18642	1.52166	2.21785	2.16198	4.43004	10.464	4.71577	2.41273	2.65288	3.55969	3.16951	5.70713	4.58094	5.34163	4.89099	5.31206	4.23863	3.82607	4.28855	5.63514	6.83378	0.0326434	0.0191048	0.0102554
Ca. Piabacter	bin.1047	85.31	2.7	4948	359	d__Bacteria;p__JAHJDO01;c__JAHJDO01	0.70602	1381928	0.52	0.91526	1556	69.311	104.472	66.1574	20.4412	48.8115	200.615	79.4848	2.05576	1.23592	2.78202	2.03907	2.64894	2.01171	153.929	1.2428	1.09851	1.24203	1.07276	2.50716	3.85397	1.8178	0.766508	0.839676	1.08953	1.44149	1.92782	2.32238	2.3525	1.07799	1.21498	1.04668	0.886697	1.55241	1.36007	43.086	0.310014	0.354481	0.2147
Ca. Menyafoubacter	bin.170	63.07	3.36	7576	219	d__Bacteria;p__PUNC01;c__PUNC01;o__PUNC01;f__PWXJ01	0.97027	1622193	0.65	0.906981	1683	19.7127	24.2636	11.7866	23.0018	29.0339	2748.48	2421.57	17.314	16.8151	30.7669	24.961	25.3794	28.3809	1732.93	4.14518	2.43169	4.64225	14.7522	16.7625	21.3133	11.4735	10.1773	8.65602	8.16039	7.68909	9.54851	9.40876	9.40223	11.4614	8.88335	11.3366	8.62033	13.3082	12.915	129.266	0.564181	0.351874	0.367003
Ca. Nundrabacter	bin.143	88.45	0.65	43412	56	d__Bacteria;p__UBA3054;c__UBA3054;o__UBA3054	N/A	2585729	0.5	0.912	2045	13.285	20.063	17.6544	12.8596	36.8124	1676.37	2113.69	17.4118	23.8739	48.6391	43.0401	40.2693	38.9477	2424.24	5.59467	4.54203	12.7082	23.6759	33.4032	63.0365	20.279	5.0003	4.68422	4.89613	11.3486	9.52295	10.4398	10.0124	6.54153	5.67474	6.02553	7.57473	6.67549	7.92691	1269.05	0.697855	0.679502	1.005
[truncated: 11 more columns]
